# Supplementary material for: Identification and Gene Fine Mapping of the Bisexual Sterility Mutant Meiosis Abnormal Bisexual Sterility 1 in Rice
Source: Curr Issues Mol Biol. 2024 Nov 14;46(11):12978–93. doi: 10.3390/cimb46110773 (PMC11592856; doi:10.3390/cimb46110773)
Supplement: Supplementary file 1 [file cimb-46-00773-s001.zip]

Archive with 1 entries (1 files):
- cimb-3269898-supplementary.pdf
